# Supplementary material for: Atomic-scale observation of geometric reconstruction in a fluorine-intercalated infinite layer nickelate superlattice
Source: Nat Commun. 2025 Apr 6;16:3277. doi: 10.1038/s41467-025-58646-0 (PMC11972391; doi:10.1038/s41467-025-58646-0)
Supplement: Supplementary file 4 — Source data [file 41467_2025_58646_MOESM4_ESM.xlsx]

## Sheet: Figure 1b
Position (A atom layer)	α (degree)	α-error
36	1.14128	0.31392
35	2.9954	1.18935
34	1.44445	0.65409
33	1.53705	0.58049
32	2.25037	0.47419
31	2.35853	0.85347
30	2.13259	0.62904
29	1.69979	0.75727
28	1.3478	0.39018
27	1.66806	0.47826
26	1.08813	0.41178
25	0.78019	0.23564
24	1.53122	0.38675
23	1.80056	0.46475
22	1.26603	0.39505
21	1.71054	0.40129
20	1.70395	0.50039
19	0.74269	0.27021
18	0.9485	0.28478
17	1.24365	0.38924
16	0.91475	0.3513
15	1.46226	0.36781
14	1.70892	0.52867
13	0.94799	0.17889
12	1.04621	0.18672
11	3.07732	0.83097
10	1.28469	0.62251
9	1.05237	0.16332
8	0.96706	0.38384
7	1.52009	0.3481
6	1.69606	0.46778
5	1.44578	0.38109
4	0.81671	0.20215
3	1.25026	0.43006
2	1.13473	0.27557
1	0.83805	0.25698

## Sheet: Figure 1c
Position (A atom layer)	α (degree)	α-error
37	1.15831	0.51602
36	1.86356	0.66521
35	3.16119	0.59078
34	2.45381	0.53776
33	1.72391	0.3994
32	2.59338	0.77999
31	1.57792	0.29587
30	3.08503	1.21205
29	3.00931	0.81376
28	3.64113	0.85537
27	4.46742	0.34537
26	0.59798	0.24399
25	1.0415	0.25016
24	1.38852	0.43486
23	3.803	0.71605
22	5.12819	1.74267
21	9.11243	1.98183
20	10.3507	1.39701
19	9.56852	0.97968
18	7.99691	1.30764
17	8.95598	1.46211
16	6.353	1.12095
15	2.34056	0.64972
14	1.77668	0.47514
13	1.18037	0.42292
12	1.83724	0.41728
11	3.13239	0.49566
10	2.82381	0.61903
9	1.81352	0.51519
8	1.83531	0.83305
7	5.08284	1.78807
6	2.11319	0.91064
5	3.61639	1.08053
4	2.90268	0.73219
3	2.77563	0.44776
2	2.52546	0.68265
1	1.62605	0.48856

## Sheet: Figure 2d
Position (A atom layer)	α (degree)	α-error
25	0.85386	0.37704
24	3.31753	1.72148
23	3.9358	1.81879
22	4.83666	1.90332
21	9.57906	1.93083
20	10.6109	1.81631
19	12.8992	0.63956
18	14.8029	1.683
17	14.8574	2.24216
16	11.7607	0.95717
15	8.97861	1.2256
14	2.98135	1.33288
13	1.78334	1.20062
12	3.49149	1.29124
11	6.53582	1.19359
10	5.5038	1.75486
9	9.64188	1.56791
8	9.25953	1.29479
7	10.1082	1.2347
6	11.3232	0.2666
5	10.795	0.71026
4	12.1425	1.254
3	8.2856	1.55639
2	4.08351	1.19989
1	2.51266	1.05666

## Sheet: Figure 2e
Position (A atom layer)	β (degree)	β-error
24	175.337	0.27115
23	176.999	0.59159
22	175.569	1.32047
21	172.086	1.37503
20	169.842	0.60397
19	168.329	1.02583
18	167.551	0.78213
17	166.292	1.17177
16	166.888	1.14837
15	168.896	1.12954
14	173.166	0.91538
13	176.812	1.27117
12	177.709	0.36675
11	177.122	1.75209
10	176.186	1.12128
9	174.872	0.71461
8	173.381	1.27873
7	173.343	0.71642
6	171.82	0.72683
5	171.068	0.83408
4	172.29	0.67562
3	174.033	1.33037
2	175.2	1.65399
1	177.041	0.81676

## Sheet: Figure 3c
Intensity (a.u.)	Distance (pixels)
0.16418	0
0.15616	0.99074
0.13729	1.98148
0.11342	2.97222
0.08765	3.96296
0.08174	4.9537
0.08025	5.94444
0.08683	6.93519
0.09192	7.92593
0.10357	8.91667
0.11914	9.90741
0.12733	10.8981
0.13289	11.8889
0.1269	12.8796
0.11188	13.8704
0.09372	14.8611
0.08702	15.8519
0.08023	16.8426
0.08013	17.8333
0.08492	18.8241
0.09062	19.8148
0.09903	20.8056
0.10552	21.7963
0.10234	22.787
0.10117	23.7778
0.09446	24.7685
0.08586	25.7593
0.07944	26.75
0.07743	27.7407
0.07876	28.7315
0.07891	29.7222
0.08448	30.713
0.0892	31.7037
0.0886	32.6944
0.08829	33.6852
0.09074	34.6759
0.08615	35.6667
0.08261	36.6574
0.07967	37.6482
0.07053	38.6389
0.07006	39.6296
0.07533	40.6204
0.07516	41.6111
0.08288	42.6018
0.08292	43.5926
0.08634	44.5833
0.08909	45.5741
0.09168	46.5648
0.08848	47.5555
0.08336	48.5463
0.07861	49.537
0.07324	50.5278
0.07149	51.5185
0.07466	52.5093
0.07924	53.5
0.0799	54.4907
0.08311	55.4815
0.08223	56.4722
0.08697	57.463
0.09251	58.4537
0.08711	59.4444
0.084	60.4352
0.08118	61.4259
0.07782	62.4167
0.0752	63.4074
0.08036	64.3982
0.08459	65.3889
0.0903	66.3796
0.09449	67.3704
0.09462	68.3611
0.0958	69.3518
0.10035	70.3426
0.09996	71.3333
0.09516	72.3241
0.08353	73.3148
0.07635	74.3056
0.07023	75.2963
0.07066	76.287
0.07981	77.2778
0.08292	78.2685
0.08516	79.2592
0.09317	80.25
0.09812	81.2407
0.09706	82.2315
0.09367	83.2222
0.08685	84.213
0.08061	85.2037
0.07813	86.1944
0.07277	87.1852
0.07613	88.1759
0.08171	89.1667
0.09316	90.1574
0.09998	91.1482
0.10609	92.1389
0.11274	93.1296
0.1163	94.1204
0.11011	95.1111
0.09501	96.1018
0.08315	97.0926
0.07751	98.0833
0.07678	99.0741
0.08166	100.065
0.08487	101.055
0.09294	102.046
0.11177	103.037
0.12883	104.028
0.14424	105.019
0.15618	106.009

## Sheet: Figure 3d
Intensity (a.u.)	Distance (pixels)
0.00884	0
0.0093	0.99074
0.00784	1.98148
0.00495	2.97222
0.00707	3.96296
0.00741	4.9537
0.00828	5.94444
0.00964	6.93519
0.00993	7.92593
0.01098	8.91667
0.0124	9.90741
0.01078	10.8981
0.01533	11.8889
0.01619	12.8796
0.01299	13.8704
0.00914	14.8611
0.01148	15.8519
0.01885	16.8426
0.02134	17.8333
0.02086	18.8241
0.01905	19.8148
0.02194	20.8056
0.02409	21.7963
0.02273	22.787
0.02365	23.7778
0.01892	24.7685
0.01801	25.7593
0.0193	26.75
0.02028	27.7407
0.02075	28.7315
0.02103	29.7222
0.022	30.713
0.02166	31.7037
0.02105	32.6944
0.02358	33.6852
0.02511	34.6759
0.02129	35.6667
0.02106	36.6574
0.01845	37.6482
0.02149	38.6389
0.01924	39.6296
0.02076	40.6204
0.02506	41.6111
0.02547	42.6018
0.02247	43.5926
0.02356	44.5833
0.02313	45.5741
0.02177	46.5648
0.02098	47.5555
0.02081	48.5463
0.01891	49.537
0.01628	50.5278
0.01395	51.5185
0.01526	52.5093
0.01887	53.5
0.02111	54.4907
0.02326	55.4815
0.02163	56.4722
0.02152	57.463
0.0183	58.4537
0.01967	59.4444
0.01605	60.4352
0.01479	61.4259
0.01815	62.4167
0.02007	63.4074
0.01957	64.3982
0.0204	65.3889
0.02051	66.3796
0.02869	67.3704
0.02806	68.3611
0.02754	69.3518
0.02357	70.3426
0.0239	71.3333
0.02226	72.3241
0.02033	73.3148
0.01866	74.3056
0.01816	75.2963
0.02109	76.287
0.02393	77.2778
0.0253	78.2685
0.02459	79.2592
0.02307	80.25
0.02197	81.2407
0.02518	82.2315
0.02483	83.2222
0.02193	84.213
0.01852	85.2037
0.01494	86.1944
0.01627	87.1852
0.01569	88.1759
0.0143	89.1667
0.01452	90.1574
0.01604	91.1482
0.01984	92.1389
0.01875	93.1296
0.01937	94.1204
0.01754	95.1111
0.01398	96.1018
0.01515	97.0926
0.01204	98.0833
0.01572	99.0741
0.01584	100.065
0.01315	101.055
0.00965	102.046
0.00883	103.037
0.01008	104.028
0.00953	105.019
0.01148	106.009

## Sheet: Figure 3e
Ni L3/L2	Position (Unit cell)	Error (Ni L3/L2)
3.53387	1	0.27232
3.86612	2	0.1645
3.85265	3	0.22591
4.07854	4	0.1417
3.97148	5	0.21612
4.113	6	0.17912
4.12828	7	0.19127
3.73845	8	0.3341
3.40329	9	0.68166

## Sheet: Figure 4c
Energy Loss (eV)	Intensity	Intensity	Intensity	Intensity	Intensity	Intensity	Intensity	Intensity
650	-1.56623	-2.27406	-5.08633	0.44954	-6.39463	-0.60538	-2.49974	-6.06801
650.5	-2.42777	-4.57348	-1.94037	-0.77892	-1.37975	-1.66582	-1.89298	-1.4694
651	-7.48456	-0.32361	-4.90249	-5.6121	-1.95614	-0.51269	-2.13241	-0.82098
651.5	2.00746	0.11058	-2.44828	-3.72536	-1.41327	-2.69222	-1.36471	-2.58728
652	-1.19139	-0.18154	-1.52937	-5.1065	1.76072	3.62085	0.06779	1.28886
652.5	-2.99943	-4.46717	-2.54481	1.7432	-5.51353	-4.69502	-1.05677	-3.70231
653	-0.79076	7.20496	-4.0596	-2.40461	-9.87191	-3.18786	2.7477	-1.84706
653.5	-2.7607	-3.18791	-4.41335	0.207	-4.3792	-5.23961	-2.39975	-2.89954
654	8.5165	1.07089	2.79725	2.29402	4.40824	3.88673	4.56097	1.0496
654.5	4.42643	-3.86535	-3.12692	0.59939	4.0926	2.52426	1.70755	8.74491
655	3.48797	-3.11837	5.23328	1.28346	7.82258	5.03271	3.62815	8.19569
655.5	-5.3937	-3.27494	-8.44884	-7.77334	-4.06393	-1.49975	-3.38574	-5.35334
656	-3.65572	-3.5308	-4.01174	-3.65614	1.6092	7.72476e-05	-6.27749	-5.62956
656.5	-3.49234	-1.78703	-3.16385	1.57383	-4.36191	-4.15429	1.4526	-3.48257
657	-0.06925	-2.6916	-3.24686	-1.17102	-3.57174	-6.66368	-2.1083	-0.03919
657.5	7.52194	0.82393	7.1984	1.55121	4.48814	9.20127	3.19804	5.23505
658	-0.58126	-6.04482	-5.10339	-1.03165	-7.04234	-2.56518	2.04731	-3.5613
658.5	-6.60643	-6.46531	-1.6829	-4.79284	-1.22594	-3.43785	-4.10661	-6.87434
659	3.10258	-2.0934	4.62438	-3.19575	-3.05955	-1.53883	0.05765	3.21814
659.5	3.69646	-4.06515	3.86689	3.94931	4.35867	6.69909	0.18298	-0.10731
660	1.1562	1.27822	1.13341	0.99338	2.24594	2.09558	5.26627	-2.24467
660.5	5.8717	8.14305	3.37993	1.71983	0.54097	-1.45771	2.23379	-0.40154
661	3.28411	2.54081	-3.00021	4.25973	-1.01079	1.211	4.2084	3.61507
661.5	-3.00931	-4.14807	-5.70427	-1.35653	-3.23185	-3.00213	-0.89519	-5.29534
662	2.94212	0.15717	3.56836	4.26203	1.64726	-0.06562	0.11896	4.33826
662.5	2.09767	8.34977	5.57864	3.88277	2.7904	3.25855	5.07843	0.95506
663	2.3719	-3.95679	2.15952	-2.79291	-1.82965	-5.73464	2.89798	-5.70825
663.5	-10.0602	-4.26266	-3.25383	-2.31126	0.53311	-1.1705	-4.08051	-5.77046
664	7.02198	1.4879	4.47821	6.78603	1.87052	-0.82536	6.21565	1.90043
664.5	-6.39091	-2.37643	-4.69538	-2.5348	-2.6747	-5.85641	-5.90478	-6.9637
665	3.23925	4.61637	8.92904	4.46177	8.28177	5.12343	4.65674	2.85777
665.5	-4.39763	-3.59231	-5.52422	3.37005	-2.35425	-0.13313	-3.37264	-4.22101
666	2.16897	2.59323	7.02551	-1.64101	-1.33763	-0.77293	-0.68857	4.79369
666.5	3.86657	1.36627	0.30412	5.48907	6.26617	7.01569	4.82364	7.81662
667	-0.36684	-2.1611	-1.08108	2.34478	-0.95107	0.29868	-3.1285	-1.08146
667.5	-3.82899	2.11211	-2.30964	-3.58188	-7.4501	0.63075	-2.76556	-1.09407
668	1.7298	-4.22618	1.88176	-0.82468	1.2544	1.71041	2.88298	2.47428
668.5	-5.28538	-3.26432	2.74839	-0.42849	4.32827	-0.55907	-1.93459	-1.29345
669	-2.97441	-6.36924	-1.85403	-1.72397	2.46817	-1.64099	-0.80781	-3.74188
669.5	-4.16323	-6.67398	-1.66357	-1.17324	-3.94601	-6.25821	-7.63715	-4.22235
670	-1.36045	-5.66357	-4.19996	-6.46185	4.09187	-3.93512	-4.27522	-5.80794
670.5	-1.11666	2.01686	-2.77686	-0.12213	-0.86835	-1.96707	-0.27543	-1.20907
671	-3.47908	-2.15562	-2.15969	2.65888	-1.49051	0.13849	1.71186	-15.1788
671.5	6.33164	4.03029	3.35526	0.06966	3.97463	0.03835	8.06635	-0.75271
672	6.57885	-11.2979	2.64901	-1.64057	8.34714	-3.58821	0.52078	3.98801
672.5	1.25112	3.02097	5.57454	0.49672	4.44556	6.80794	1.22964	-2.623
673	4.83894	-3.11058	1.54725	-1.81713	-0.92749	0.56208	-1.71008	1.25587
673.5	-2.24357	1.70842	-0.11284	3.32458	-2.5075	-0.52727	0.74875	1.43655
674	-0.8317	0.41109	1.614	0.17477	1.60559	-0.37235	3.31084	-2.41215
674.5	-8.96843	1.03592	-0.52027	0.60501	1.58513	0.73014	-7.12059	3.7125
675	2.95324	6.96391	7.51311	6.82014	3.414	1.40196	4.25269	6.65189
675.5	10.7357	19.0995	14.8227	16.7668	9.03891	10.0023	10.9676	16.3245
676	16.1323	13.9451	15.26	17.7371	17.0412	13.7113	16.7608	8.04377
676.5	20.5001	18.4161	19.7816	20.8654	18.1174	24.0942	22.3575	16.0727
677	21.6181	17.0515	21.9389	20.5825	28.087	22.6482	29.069	9.45416
677.5	24.1187	24.8106	29.0575	26.543	31.1274	32.4911	26.2551	27.3733
678	25.0142	27.8222	31.4661	30.4142	29.5519	29.182	31.0407	26.217
678.5	37.1731	40.0764	36.3959	40.7778	38.3097	38.7998	40.1241	28.8383
679	21.5192	28.5702	30.9443	28.6321	32.1234	33.8126	32.78	24.4813
679.5	22.4884	26.3573	27.8736	27.8709	28.7196	23.9614	30.6306	18.1105
680	23.6721	24.8918	23.1939	21.2392	30.6159	27.1565	25.9121	18.4852

## Sheet: Figure 4d
Energy Loss (eV)	Intensity	Intensity	Intensity	Intensity	Intensity	Intensity	Intensity	Intensity
650	-3.65559	-3.31777	-0.98265	-3.2361	-0.34765	-8.62677	-2.96842	1.28107
650.5	-0.97035	-2.33398	-6.49272	-2.70844	0.22106	-0.65503	-1.1409	-2.80605
651	-6.24932	-2.701	-2.13628	-2.70269	-5.77143	-8.38114	-0.20335	-4.20403
651.5	-4.34976	-3.89363	-1.79776	1.00839	-3.46339	-6.09492	-2.3445	-0.3914
652	2.45798	0.62643	-0.24332	-0.5365	-0.9191	-0.98865	2.9675	4.06305
652.5	-2.65798	-2.71265	-0.57434	-4.08386	-3.27617	-2.33343	-7.10451	-4.73724
653	-1.79924	-3.18316	-0.85206	-5.52889	-1.18772	2.36844	-0.29947	-2.44254
653.5	-2.50257	-0.95616	-3.23291	-4.49694	1.46171	-7.34025	-3.00754	4.70656
654	-0.68846	3.33771	-0.58984	4.4264	4.32972	2.36299	2.82121	0.62085
654.5	0.00345	-2.41361	0.3576	0.84747	-1.19597	4.9076	1.28269	1.17361
655	3.96882	1.17367	-2.20438	1.27168	0.35225	8.30006	1.29377	1.98558
655.5	-2.54883	-4.37984	1.40386	-7.38121	-3.42109	-6.16871	-4.83063	-4.43999
656	-3.81137	-4.75579	-3.87031	-3.52168	-3.17369	-1.93664	1.43145	0.47997
656.5	-2.47065	-1.06455	-1.7669	-5.58862	0.84749	0.69099	-3.5404	-0.90818
657	-3.37692	-2.82582	-6.22465	-3.04399	-1.22839	-3.23067	-4.82163	-6.44898
657.5	4.10971	0.27501	1.98136	6.34507	1.68904	8.18635	3.58458	3.24344
658	-6.44856	-3.505	-6.27012	-2.75522	0.48587	0.51636	2.29635	-4.49167
658.5	-0.6125	0.27318	-3.72435	-4.77177	-0.73141	-3.6596	-6.03975	-1.96418
659	-0.46996	-4.64018	-2.74101	-1.81699	-3.57569	-1.88827	-7.41232	2.91744
659.5	3.77273	-2.68821	2.32704	-0.7175	1.45663	6.52668	1.4754	-4.87823
660	-1.26612	0.53389	-0.82853	2.298	0.08316	3.01141	1.63259	1.27692
660.5	-2.61439	-1.2249	0.7645	-2.38026	1.62832	-0.29504	-4.02779	0.17963
661	-1.39945	-1.85997	0.12775	1.9729	2.9027	-0.75868	4.20719	3.91387
661.5	-4.8442	-4.56953	-7.32159	-2.26429	-4.11139	1.58131	-2.92618	-9.59561
662	2.47314	0.3391	5.08351	1.49329	-0.23595	-0.11319	-0.42902	0.31276
662.5	3.2384	4.53359	1.7009	0.53599	7.20821	5.61824	0.34648	5.40017
663	-2.62393	0.85614	-3.73349	2.63103	-3.2753	-2.87144	3.14901	8.12978
663.5	-4.82291	-4.68709	-2.88077	-3.83587	-7.21813	-5.26224	-3.07277	-6.96102
664	0.57385	3.19091	0.47724	2.29606	2.58301	3.08435	-0.80288	0.75354
664.5	1.20206	0.15008	0.01088	-5.78126	-1.46795	-4.39291	-4.75082	-4.33711
665	1.38136	3.08877	3.00227	5.60904	3.47737	5.23068	4.22142	-1.77953
665.5	-0.9388	-1.00189	1.94955	-3.57262	2.07972	-3.24155	-1.41754	-3.78453
666	7.23599	4.94117	-0.69206	-0.70258	0.70633	7.38288	0.17597	1.48553
666.5	1.76679	0.73807	3.11167	6.49873	4.5222	3.2167	4.12462	3.0868
667	1.75539	0.76945	1.00402	1.04266	0.85917	3.25436	3.22718	-6.4269
667.5	-1.61714	-3.57376	3.24559	1.25099	-4.59841	-0.05991	1.3554	-4.77233
668	-0.71368	-1.75213	-2.01089	0.4533	-0.66729	5.86232	1.39372	-3.97112
668.5	-3.30395	-0.0609	2.30066	0.7819	-3.59372	3.01401	1.07063	-0.2145
669	-0.60672	-2.08604	-2.05767	-0.15356	-0.43007	5.94961	0.25464	-1.35484
669.5	-0.58344	-5.00606	-4.21421	-6.00075	-1.75746	1.41867	-7.11328	-1.66967
670	-2.91828	0.53794	-2.56761	0.25097	-2.03755	-1.33763	1.43137	3.66714
670.5	0.72834	0.93248	5.69324	0.85018	1.14157	-0.31754	-2.97631	4.86291
671	-2.22993	1.02583	2.81533	2.19548	2.87911	-2.70377	2.48412	-5.7998
671.5	-0.78938	6.50765	0.40651	6.20165	-0.47673	2.70478	5.34154	5.32067
672	3.4112	2.26745	-2.87307	-0.16578	-2.54657	-0.01812	-3.55349	4.03164
672.5	-2.14319	0.15342	1.19473	2.13247	1.88518	5.68674	4.69375	-0.12798
673	2.11962	0.7052	-3.23861	1.56972	-0.59007	-3.35723	-3.09997	1.86385
673.5	0.98001	0.43613	-0.52524	-1.37811	2.15214	1.47936	0.62799	-2.47229
674	4.71147	5.66402	5.19763	2.08432	0.51057	0.25681	-2.11202	0.35424
674.5	2.24136	-1.00305	5.64685	-0.70273	-4.64732	0.89529	-3.38821	-3.00988
675	7.83087	5.50417	4.76459	3.63077	5.19293	7.10792	1.09674	6.39134
675.5	14.0516	10.6373	14.9751	14.236	18.0344	20.0821	14.4882	10.1732
676	12.9935	12.1997	16.6747	17.3504	17.2954	12.9866	16.168	16.9197
676.5	12.8129	15.349	13.5831	21.1663	17.5078	18.2422	23.9877	12.4026
677	13.9746	22.0954	17.9369	23.7749	17.9746	12.6197	24.8501	25.9605
677.5	23.9976	23.1183	24.7232	27.966	23.1087	25.0099	22.6449	23.949
678	25.4956	27.8466	26.3811	28.8682	25.2919	26.8039	28.4327	29.5581
678.5	28.9865	34.649	35.7104	39.2865	36.8977	34.4159	37.8015	30.9366
679	24.7795	23.7095	21.6581	25.7043	26.7267	31.8199	28.4045	30.1488
679.5	19.9274	23.6598	26.9552	27.601	22.2979	25.5443	26.5487	26.7843
680	23.1152	26.8782	19.0372	24.8427	23.9225	26.0076	28.4918	19.2349

## Sheet: Figure 4e
(Black: basal sites)		(Red: apcial sites)
x	y	x	y
6.06144	0	4.94654	0
5.03413	1	5.49663	1
6.0579	2	4.41592	2
5.40588	3	4.82349	3
5.25863	4	4.79217	4
5.55613	5	5.28474	5
5.36341	6	4.56458	6
5.70858	7	7.07923	7

[truncated: 8 more sheets: Figure S7b, Figure S7c, Figure S8c, Figure S9g, Figure S15b, Figure S15d, Figure S15f, Figure S16]
